# Supplementary material for: Distinct states of nucleolar stress induced by anticancer drugs
Source: eLife. 2023 Dec 15;12:RP88799. doi: 10.7554/eLife.88799 (PMC10723795; doi:10.7554/eLife.88799)
Supplement: Figure 1—source data 1. [file elife-88799-fig1-data1.zip]

Archive with 5 entries (5 files):
- Figure 1-source data1/1A.xlsx
- Figure 1-source data1/1B.xlsx
- Figure 1-source data1/1C.xlsx
- Figure 1-source data1/1D.xlsx
- Figure 1-source data1/1F.xlsx
