# Supplementary material for: Distinct states of nucleolar stress induced by anticancer drugs
Source: eLife. 2023 Dec 15;12:RP88799. doi: 10.7554/eLife.88799 (PMC10723795; doi:10.7554/eLife.88799)
Supplement: Figure 2—figure supplement 1—source data 1. [file elife-88799-fig2-figsupp1-data1.zip]

Archive with 2 entries (2 files):
- Figure 2 figure supplement 1-source data 1/Fig.2 Supplement 1A.pzfx
- Figure 2 figure supplement 1-source data 1/Fig.2 Supplement 1C.xlsx
