# Supplementary material for: Distinct states of nucleolar stress induced by anticancer drugs
Source: eLife. 2023 Dec 15;12:RP88799. doi: 10.7554/eLife.88799 (PMC10723795; doi:10.7554/eLife.88799)
Supplement: Figure 3—source data 1. [file elife-88799-fig3-data1.zip]

Archive with 3 entries (3 files):
- Figure 3-source data1/3a.pzfx
- Figure 3-source data1/3B.pzfx
- Figure 3-source data1/3E.pzfx
