# Supplementary material for: Distinct states of nucleolar stress induced by anticancer drugs
Source: eLife. 2023 Dec 15;12:RP88799. doi: 10.7554/eLife.88799 (PMC10723795; doi:10.7554/eLife.88799)
Supplement: Figure 3—source data 2. [file elife-88799-fig3-data2.zip]

Archive with 4 entries (3 files):
- Figure 3-source data2/3F/
- Figure 3-source data2/3F/POLR1A _beta actin.tif
- Figure 3-source data2/3F/POLR1A blot_annotated.jpg
- Figure 3-source data2/3F/POLR1A_20sec_1.tif
