# Supplementary material for: Distinct states of nucleolar stress induced by anticancer drugs
Source: eLife. 2023 Dec 15;12:RP88799. doi: 10.7554/eLife.88799 (PMC10723795; doi:10.7554/eLife.88799)
Supplement: Figure 3—figure supplement 2—source data 1. [file elife-88799-fig3-figsupp2-data1.zip]

Archive with 1 entries (1 files):
- Figure 3 figure supplement 2-source data 1/Fig.3 supplement  2D.pzfx
