# Supplementary material for: Distinct states of nucleolar stress induced by anticancer drugs
Source: eLife. 2023 Dec 15;12:RP88799. doi: 10.7554/eLife.88799 (PMC10723795; doi:10.7554/eLife.88799)
Supplement: Figure 4—source data 1. [file elife-88799-fig4-data1.zip]

Archive with 4 entries (4 files):
- Figure 4-source data1/4B.pzfx
- Figure 4-source data1/4C.pzfx
- Figure 4-source data1/4D.pzfx
- Figure 4-source data1/4F.pzfx
