# Supplementary material for: Distinct states of nucleolar stress induced by anticancer drugs
Source: eLife. 2023 Dec 15;12:RP88799. doi: 10.7554/eLife.88799 (PMC10723795; doi:10.7554/eLife.88799)
Supplement: Figure 5—source data 1. [file elife-88799-fig5-data1.zip]

Archive with 4 entries (3 files):
- Figure 5-source data1/Figure 5-source data 5D/
- Figure 5-source data1/Figure 5-source data 5D/CDK9 assay with Treacle annotated.jpg
- Figure 5-source data1/Figure 5-source data 5D/CDK9 assay with Treacle.tiff
- Figure 5-source data1/Figure 5-source data 5D/Thumbs.db
