# Supplementary material for: Distinct states of nucleolar stress induced by anticancer drugs
Source: eLife. 2023 Dec 15;12:RP88799. doi: 10.7554/eLife.88799 (PMC10723795; doi:10.7554/eLife.88799)
Supplement: Figure 5—source data 2. [file elife-88799-fig5-data2.zip]

Archive with 10 entries (9 files):
- Figure 5-source data2/Figure 5-source data 5E/
- Figure 5-source data2/Figure 5-source data 5E/Beta-actin 15 sec_1 TCOF IP WCL.tif
- Figure 5-source data2/Figure 5-source data 5E/Beta-actin 15 sec_1 TCOF IP WCL_annotated.jpg
- Figure 5-source data2/Figure 5-source data 5E/POLR1A IP TCOF1 WCL blot 2min.tif
- Figure 5-source data2/Figure 5-source data 5E/POLR1A IP TCOF1 WCL blot 2min_annotated.jpg
- Figure 5-source data2/Figure 5-source data 5E/TCOF IP POLR1A WCL blot 30sec annotated.jpg
- Figure 5-source data2/Figure 5-source data 5E/TCOF IP POLR1A WCL blot 30sec.tif
- Figure 5-source data2/Figure 5-source data 5E/TCOF IPs POLR1A blot 2.5 min.tif
- Figure 5-source data2/Figure 5-source data 5E/TCOF IPs POLR1A blot 2.5 min-annotated.jpg
- Figure 5-source data2/Figure 5-source data 5E/Thumbs.db
