# Supplementary material for: Distinct states of nucleolar stress induced by anticancer drugs
Source: eLife. 2023 Dec 15;12:RP88799. doi: 10.7554/eLife.88799 (PMC10723795; doi:10.7554/eLife.88799)
Supplement: Figure 5—figure supplement 1—source data 1. [file elife-88799-fig5-figsupp1-data1.zip]

Archive with 4 entries (3 files):
- Figure 5 figure supplement 1-source data 1/B/
- Figure 5 figure supplement 1-source data 1/B/Assay with ladder annotated.jpg
- Figure 5 figure supplement 1-source data 1/B/CDK9 and cyclins T and K assays with Coomassie.tiff
- Figure 5 figure supplement 1-source data 1/Thumbs.db
