# Supplementary material for: Distinct states of nucleolar stress induced by anticancer drugs
Source: eLife. 2023 Dec 15;12:RP88799. doi: 10.7554/eLife.88799 (PMC10723795; doi:10.7554/eLife.88799)
Supplement: Figure 5—figure supplement 1—source data 2. [file elife-88799-fig5-figsupp1-data2.zip]

Archive with 4 entries (3 files):
- Figure 5 figure supplement 1-source data 2/C/
- Figure 5 figure supplement 1-source data 2/C/CDK9 assay with PolI and Pol II annotated.jpg
- Figure 5 figure supplement 1-source data 2/C/CDK9 assay with PolI and Pol II.tiff
- Figure 5 figure supplement 1-source data 2/Thumbs.db
