# Supplementary material for: Distinct states of nucleolar stress induced by anticancer drugs
Source: eLife. 2023 Dec 15;12:RP88799. doi: 10.7554/eLife.88799 (PMC10723795; doi:10.7554/eLife.88799)
Supplement: Figure 6—source data 1. [file elife-88799-fig6-data1.zip]

Archive with 6 entries (6 files):
- Figure 6-source data1/6A.xlsx
- Figure 6-source data1/6B.pzfx
- Figure 6-source data1/6C.xlsx
- Figure 6-source data1/6F.xlsx
- Figure 6-source data1/6G.pzfx
- Figure 6-source data1/6H.xlsx
